# Supplementary material for: Eastern Mediterranean Economic Exchange during the Iron Age: Portable X-Ray Fluorescence and Neutron Activation Analysis of Cypriot-Style Pottery in the Amuq Valley, Turkey
Source: PLoS One. 2016 Nov 30;11(11):e0166399. doi: 10.1371/journal.pone.0166399 (PMC5130191; doi:10.1371/journal.pone.0166399)
Supplement: S1 Table — (XLSX) [file pone.0166399.s001.xlsx]

## Sheet: Sheet1
Alpha Geochemical Group
ANID	Oriental Institute ID	Ba K12	Ca K12	Fe K12	K K12	Mn K12	Nb K12	Rb K12	Sr K12	Ti K12	Y K12	Zn K12	Zr K12
CTH001	A112522	814.667	4418.67	35812.7	311	652.333	172	779.667	11761	612.667	207.667	414.667	1523.33
CTH002	A112832	625.333	3211.67	28258	304.667	389	146.333	676	6482.33	468	222.333	332.667	1628.67
CTH004	A112572	742.333	3424.67	29851.7	715.667	673.333	146.333	648	8651	487.333	283	463.333	1536.67
CTH006	A122771	531.333	3980	27068.7	295	550	103.667	491.667	5948.67	493.333	197.667	391.333	1156
CTH008	A134623	487	2892.33	28360.7	376.667	593.333	140	601	5934.33	487.667	209.667	332	1291.33
CTH009	A134625	534	4472.67	26907	321.667	635.333	133.667	462.667	6636.67	452	200.667	264.667	1283.33
CTH010	A134622	688	4670.33	30567.7	527	535.333	164.333	519.333	7071.33	445.667	302.333	314.333	1436
CTH011	A134795	867	4082	35955	498.667	696	162	685.333	7606.33	547.667	256	310.333	1486.33
CTH012	A127696	729.333	4537.33	32228	428.333	611.333	126.333	647	7449	534.333	271.667	483.333	1372.67
CTH013	A134624	865.667	4834.33	36258.3	568.333	657	157	653.333	8032	558	278.667	314.667	1755.67
CTH014	A127204	684.667	4371	28245.3	389	473.667	122.667	591	7942	459.667	221.333	321.333	1215.33
CTH015	A128100	588.333	4271	27949.7	343.333	445	132.667	507.667	6704.67	529	234	294.333	1205
CTH016	A134640	693	4556	31195.7	519	740.333	164.667	583	8208.33	540.667	312.667	333.667	1450.67
CTH017	A109923	720.333	5849.67	31454.7	245.333	431.333	142	763.333	8764.67	475	317	314.667	1345.67
JUD001	A129705	738	3642	34520	471.333	553.667	147.667	662.333	6691	564.667	315.667	300.667	1454.33
JUD002	A129860	576.667	4439.33	35965	489.667	721.667	143.667	771.333	7185	566	250.667	426.667	1723
JUD003	A132333	476.667	2730.67	27201	561	559.333	140.667	583.667	6233	504.667	253.667	333.333	1309.33
JUD005	A129444	967.667	5911	32384.3	307.333	711.333	178.333	859.333	9275.67	527.333	322	373	1816.33
JUD006	A129647	713.667	3365	28674.3	631.333	589.333	132.333	633.333	7424.67	468.667	279.333	285.667	1361.67
JUD007	A106723	668.667	2943	37567.7	703.667	884	133	620	9086.33	602.333	238.667	422.333	1624
JUD008	A129855	647.333	3549.33	33318.3	464.667	537	171	811.667	5872.33	636	278	326.333	1687.67
JUD009	A129853	420.333	3109.33	31244.3	445.667	595	133.667	633	5580.33	470.667	271	263.667	1419.33
JUD012	A132334	744.333	4144.67	36662	598.667	764	179	700.333	7865.33	607.333	296.667	363	1840.33
JUD014	A129374	717.333	7159.33	29757.3	300	563.667	133.667	873	8511.67	482.333	245.667	320.667	1432.67
TTY001	A105009	685	3806	28129.7	224	360.667	117	560.667	8590.67	501	191.667	288	1106
TTY002	A105151	674.667	2365	29114.3	247	451.667	109.667	610.333	5218	531.667	178	258.333	1417.67
TTY003	A105164	995.333	4299.33	34279	242.333	462.667	140	609	9835.33	613.667	281.333	288	1433.67
TTY005	A105147	615	3151.67	36471.7	274	414	151.333	798.333	5787	621.667	259.667	286.667	1784
TTY006	A104935	1105.33	4677	35249	288	468	178	889.667	9041.33	545.667	327.667	319	2041.67
TTY007	A104978	545.333	2828.67	32824.3	352.333	451.333	125.667	676.667	5831.33	537	204.667	310	1891
TTY008	A104946	624.667	5716	29098	241.667	474	126.333	632.333	8580.33	501	191.667	306.333	1271
TTY011	A104988	460.333	3468.67	27180.7	224.333	411.667	82.6667	571.667	5844	448.333	180	226.333	1162.67
TTY012	A105094	675	3444.67	29919	186.667	421.333	122.667	627.333	9248	517.333	274.667	278.333	1309.67
TTY017	A105542	733	5075.33	29261	201	466.333	151.667	545.667	9113	499.333	233	287.333	1230.67
TTY019	A105586	632	2999.67	38371.7	191	579.333	138.667	604.667	8843.67	602.667	280	284	1461.33
TTY020	A105535	746	5276	33547.3	201	523.333	146.333	696.667	10323.3	568.667	272	361.333	1324.33
TTY021	A105891	612	2290	33636.3	167	570.667	94.6667	358.667	6033.67	556	189.667	235	1200.67
TTY022	A105890	420.333	2620.67	37625.7	209	473.333	130	388	5313	601.667	178.333	254	1393
TTY023	A104562	738	3417	31270.7	201.667	379.333	147.667	585	10203.3	574.333	229.333	315.667	1183.33
TTY024	A104699	669.333	3818.33	28277.3	193	391.667	117.333	559	9451.67	504.667	246.333	285.333	1221.67
TTY025	A104499	1000	3831	41622.3	192.333	555.333	177.333	739.333	10289	648	311	368.333	1531
TTY026	A104534	854.667	5457.67	36878.3	206.667	647	170	692.667	9373.33	605	316.333	386	1417.33
TTY028	A104524	871.333	4035	44598	225.667	564	151	668.333	9634.67	748.667	347	320.333	1650.67
TTY029	A104166	727.333	2864.67	29437	202	368.333	186.333	663	4291.67	525	233.333	286.333	1521.33
TTY030	A104414	605.333	3927.33	41101.7	301.667	737.333	156.333	834.667	9860.67	666.667	290.667	316.333	1651.67
TTY031	A104455	853	1785.67	33502.7	210	474.667	114	485.333	6292	642.333	184.667	270	1153.67
TTY033	A104682	783.667	4795.33	33250.3	314.333	512.667	178.333	716.333	11154.7	529	220.333	374.333	1430
TTY034	A108428	864.667	4238.33	44853.3	306.333	565.667	202.333	994.667	9494.67	653.333	317	316	1993
TTY035	A108395	836	3618.33	32289.7	214.667	460.333	170	645.333	10909.3	578.667	242.333	296.667	1438.67
TTY036	A108398	683	4845.67	29913.3	208.667	491.667	134	570.667	10842	503.667	222	320	1113
TTY037	A108406	748.667	3525.67	40365.3	212.333	563.333	203.333	840.667	10312.7	638.333	259.333	389	2000
TTY038	A108400	938.667	4463.33	40755.7	245.333	612	174	722.333	10667.3	627	261.667	292.667	1706.67
TTY039	A108390	944.333	5072.33	30777.7	261.333	484.333	153	678	9597	493.667	228.333	310.667	1380.67
TTY041	A108391	702	4922.33	36105.3	265.667	494.333	196.333	802	9385.33	542	288	343.667	1617.67
TTY042	A108407	710	5338.33	30523.3	214.333	469.333	137.333	628.333	8427.33	528	213.333	306	1195
TTY044	A108412	602.667	3927.33	27142.3	87.3333	393.667	144	358	4535.67	475.667	257.667	189.333	1514
TTY045	A108599	822.333	4398.67	34891.3	237.667	511.667	121.333	673	9002.67	601.667	264.667	321	1363
TTY046	A108125	546.333	2936.33	30722.3	138	443.333	105.667	553.667	8313.33	542	153.667	238	1136
TTY047	A108118	804.667	3707	37786.7	262.667	581	151.333	620.667	9848.67	646.333	236.667	343	1440
TTY049	A108124	621.333	4917.33	35408.7	156.667	503	117	327.333	7919.67	602.333	296	269	1624
TTY051	A107713	576.333	5330	32271.7	400.667	600.667	129	679.667	8109.33	483	279.667	286.333	1368.33
TTY053	A104304	945.667	3862	41446.7	205	748.667	182.333	776.333	9526	659	307.333	315	1788.33
TTY056	A109205	896.667	4097.67	40584.7	273.333	675.667	116	581.667	11688.3	629.667	280	268.333	1421.33
TTY057	A109208	575.333	2752.67	24146	89	406.667	79.6667	254	8319.67	508.667	202	179.667	940
TTY059	A104239	901.333	4940	40991	218.667	542.667	160	752.667	7816.67	633	353.667	275	1740.67
TTY060	A104245	466.333	3393.67	34085.3	167.333	518	148.667	422	5690.67	517.333	209.667	199.667	1301
TTY062	A104575	749.333	3997	41191.7	281.667	586.667	172	779.333	8510.67	668.667	270.667	323.333	1696.67
TTY063	A108786	597.667	3641	36793.3	300	569.333	169.667	708.333	8229.33	570	271	267.667	1354
TTY065	A108723	530.667	3929.33	27131	222.333	387.333	124.333	566	7584.67	474.333	199.333	306	1185.67
TTY067	A108337	818	5488.33	32470.7	197.333	525	165.667	503.333	10475.7	509	292.333	334	1308
TTY068	A108325	573	4016	31156.3	243.667	636.667	123.667	615.667	7947.33	551.667	264	313	1315.33
TTY073	A107911	607	4850	30468.7	151	468.333	137.333	562	9276	505.667	234.333	293	1261.67
TTY074	A107372	981	3192	44953.7	274	561	145.667	702	11465.7	722	253.333	379	1581
TTY076	A107373	464.667	2981.33	33026.7	159.667	582	146.667	672.333	7072.33	539	206.333	261	1396
TTY077	A27472	505	3960.67	27938.7	189.667	528.667	136.333	494	8952.33	464.667	228	265	992
avg		705.08	4038.12	33363.3	297.307	541.76	144.884	636.724	8253.22	553.049	253.062	312.093	1444.2
std dev		153.639	969.474	4862.17	138.504	107.428	25.8901	134.654	1782.6	68.4685	44.7001	55.5232	237.603
Beta Geochemical Group
ANID	Oriental Institute ID	Ba K12	Ca K12	Fe K12	K K12	Mn K12	Nb K12	Rb K12	Sr K12	Ti K12	Y K12	Zn K12	Zr K12
TTY004	A104985	818.333	5983.33	23345.3	138.333	662	174.333	445	12769.3	491.667	259	294	1350
TTY009	A109040	945.667	10441.3	20802.3	128.333	532.333	175	335	25293.7	411.667	216.667	279.667	966.667
TTY010	A108121	737	3630	33670.7	129	559.667	263.333	417.667	7561.33	786	305.667	313.333	1780
TTY015	A105148	939.333	5185.67	27379.3	286.667	802	194	422.333	17429.3	532	256.333	335.667	1108.33
TTY016	A105524	946	9243.67	22743	163.667	425.333	156.333	301.333	14854.7	476.667	210.333	314.333	1105.33
TTY027	A104565	1055	3108.33	46588.3	139.667	1000	281.333	401.667	10961	996.667	348.333	325	1943
TTY040	A108668	784.667	8136.33	23713.7	98.6667	492	229.333	522.667	10626.3	459	316.667	312.333	1719.33
TTY048	A107549	827.333	5582.33	29764.7	145.667	593.667	200	532.333	10539	567.667	290.667	312.333	1769
TTY052	A107529	934.667	5195	33026	117	544	292	472.333	8727.33	648.333	340.333	289.667	2077.67
TTY054	A105709	974.333	3396	32825	181.667	604.667	261.333	491	14164.7	618	326.667	284	1880
TTY055	A104242	775.667	3145.33	31862.7	108.667	521.667	229	468	6771.33	672	278.667	269	1715
TTY058	A109175	1044	6373.67	35035.7	169	661	252.333	587.667	14018.3	650.333	342.667	258.667	1892.67
TTY064	A108321	966.667	7675.33	26226	144.667	447	168	299.667	17102.7	484.333	266.333	383.333	1254.33
TTY069	A109015	792	8933.33	27888.7	170.333	545	177.667	362.667	19566.7	545	227.333	332	1149.33
TTY070	A107900	820.333	6642	24597	163.667	430.333	208.667	455	10066	491.333	293.333	292	1535
TTY072	A107442	834	5144	30330.3	88.3333	485.667	171.667	268	18623.7	581.333	227	385.333	1022
TTY078	A105269	1010.33	8361.67	23648.7	260.667	252.667	121	224.667	17707.7	450	132.333	330	960.667
TTY079	A107104	998.333	6907.33	26831	227	597.333	229.667	502.333	11701	465.667	330	322	1866
TTY080	A105893	1095	7250.67	33591.3	299.667	273.333	182.333	263.333	20854	651.333	239.667	240.667	1338.33
TTY081	A107361	723.667	5842	21248.7	107.333	474.333	126.667	277.333	17499.3	458.667	171.333	317.667	958.333
TTY082	A107106	1083.67	7210	27663.7	193.333	618.667	238.333	532	14484.7	543	354.333	297.667	2128.33
TTY083	A107327	571	7463.67	25989	99.3333	364	189	380.333	12868.7	490	236.333	237.667	1374.33
TTY084	A149760	829.667	5089.67	32182	125.667	568.333	290.333	457.333	7123	555.333	347.333	453.333	1962.33
TTY085	A149711	860.667	8553	27992.3	134.667	535.333	264	220.333	11133.3	407.667	308.333	363.667	2008.67
TTY086	A108623	592.667	7876.67	23029	102.667	339.667	119	346	16300.7	380	220	269.667	1175
TTY087	A108507	904.333	6248.67	27667.7	181	560	119.667	238.667	23178	549.333	149.667	311.333	904.333
TTY088	A108466	856	7164.33	28789	182.333	498.333	164	332	20162	492	239	279	1159
TTY089	A108974	800.333	5917.33	31328.3	135.333	513.667	118.667	334	21980	594.667	150.667	307	977
TTY090	A108467	823.333	8422.67	26934.3	172.333	436	138.333	277.667	25729.3	583.667	209.667	249.333	1111
TTY091	A109067	723	8486.67	21854	115.333	256.333	119.667	267.333	25044.3	405.667	204.667	276.333	771.667
TTY093	A104127	771	4791.67	28798.7	109.333	302.667	222	296	15019.3	532.333	242.333	318.667	1259.33
TTY094	A105034	1282.33	12590	18333	156.333	191	164.667	361.333	13251	425	386.667	257	1579.67
avg		878.76	6749.74	27990	155.49	502.75	195.052	377.906	15409.7	543.635	263.385	306.615	1431.3
std dev		148.399	2130.75	5453.92	52.6171	163.032	54.3904	103.194	5379.69	123.206	66.3411	45.2647	408.598
No Group
ANID	Oriental Institute ID	Ba K12	Ca K12	Fe K12	K K12	Mn K12	Nb K12	Rb K12	Sr K12	Ti K12	Y K12	Zn K12	Zr K12
CTH003	A122397	889	7227.67	29016.3	433.333	621	122.333	679.333	14130.7	495	192	336.667	1294.67
CTH005	A109830	644.333	3483.67	25914.7	141.333	1057.67	139	490	5321.67	418	198.333	255.333	1095
CTH007	A127833	693.333	5106.67	27493.7	281.667	631	263.667	511.667	5586	498	360.333	353	1707.67
CTH018	A26622	390.667	2161.33	15650.7	180.667	226.667	55.6667	248.333	4200	371	132	257.333	527.333
CTH019	A127335	694.333	4644	25827.7	349.667	781	220	397.333	6548.67	498	327	480.667	1570.33
JUD004	A129502	859	5133.33	30306	266.333	821.667	224.333	596.667	8635	520.667	353.333	367.333	1946
JUD010	A129196	722.333	4074.33	31297.7	312.667	501.333	152	666.667	6288.67	508.333	236	883.667	1390.67
JUD011	A129856	726.667	4714.33	31732	282	673.333	316.667	579	6858.67	646.333	382	302.333	2314.67
JUD013	A129371	598.667	2289	33852.3	336.333	596.667	267.667	1220	3931.33	546.667	364.667	344.667	2375
JUD015	A129760	696.333	3235.33	41318	306.667	644.667	161.333	601.667	6138.33	497.667	322.333	456.333	1369.67
TTY013	A104987	568.333	3438.33	26521	116	498.333	247.667	431.333	6058	545.333	290.333	266.333	1570.33
TTY014	A105008	716.333	3846.67	33426	235.333	1069.67	130	683.333	8547.33	527	229.333	347.667	1279.67
TTY018	A105582	1092.67	4490.33	41364.7	119.333	663.667	144.333	459.333	13483	683	295.667	271.333	1541
TTY032	A104563	690.333	2212.33	31273.3	143.333	558	248	455	6854.33	663.667	276	313.333	1657.67
TTY043	A108581	642.333	4040.67	26372.7	109	322	166.667	590	6349.33	530.333	236.667	322.333	1600.67
TTY050	A108126	657	3497.67	22819.3	151.667	349.667	131.333	513.333	9587.33	499.333	187.667	250.667	1080
TTY061	A109210	617.333	4268.67	33957	191.333	512	162.667	520.667	9968	608	253.667	257.333	1568.67
TTY066	A108326	868.667	6575.67	32299	101	486.667	132.333	474.667	12632.3	540.667	268.333	357.667	1327
TTY071	A107044	949.667	5681	37056.7	173.333	577.667	193.333	757.667	14405.3	578	284	323.333	1790.33
TTY075	A107903	915.333	4202	31624.7	208.333	1050.67	149.667	673	10029.7	550.667	265.333	378.667	1489.67
TTY092	A108957	1086	8786.33	31519	144.667	244.667	410	1359.33	5085	535.667	456.333	351	4079.33
