# Supplementary material for: Eastern Mediterranean Economic Exchange during the Iron Age: Portable X-Ray Fluorescence and Neutron Activation Analysis of Cypriot-Style Pottery in the Amuq Valley, Turkey
Source: PLoS One. 2016 Nov 30;11(11):e0166399. doi: 10.1371/journal.pone.0166399 (PMC5130191; doi:10.1371/journal.pone.0166399)
Supplement: S2 Table — Conversion factors calculated by Karacic et al. [50] have been applied to this data. (XLSX) [file pone.0166399.s002.xlsx]

## Sheet: Sheet1
ANID	Alternative ID	Classification	Source	Geochemical Group	Latitude	Longitude	As	Ce	Co	Cr	Cs	Eu	Hf	La	Lu	Rb	Sb	Sc	Sm	Ta	Th	U	Yb
BHD061	Kurdu, tr 4/9	sediment sample	MURR, unpublished data	beta	36.3304	36.445	2.4045	39.711	37.3748	486.634	2.336	0.8768	2.2749	19.828	0.2358	42.986	0.3151	11.9002	3.694	0.6949	4.4943	1.6114	1.4637
BHD062	Kurdu, Tr 4 029	sediment sample	MURR, unpublished data	beta	36.3304	36.445	1.8404	41.5269	37.2933	689.654	2.1628	0.853	2.5711	19.1952	0.2305	36.8424	0.3569	12.024	3.5889	0.7897	4.4284	2.108	1.5683
BHD063	Tell Rasm	sediment sample	MURR, unpublished data		36.2745	36.255	3.8409	31.4002	27.3712	504.913	2.3064	0.8163	2.017	16.5082	0.2264	38.7471	0.4647	12.4104	3.1737	0.6608	3.5045	2.743	1.4289
BHD064	Suluköy	sediment sample	MURR, unpublished data		36.3235	36.4091	2.3543	26.44	21.8153	962.875	0.8531	0.6902	2.358	12.6264	0.1835	16.3842	0.1863	9.1082	2.5872	0.4878	2.5091	1.0191	1.2502
BHD065	Afrin Canal	sediment sample	MURR, unpublished data	beta	36.3128	36.4108	5.821	49.098	30.3062	775.549	2.223	1.0221	3.122	23.575	0.2713	42.2768	0.409	13.8289	4.2627	0.8979	5.0812	1.5969	1.9822
BHD066	South of Çatal Höyük	sediment sample	MURR, unpublished data	beta	36.2976	36.5454	4.47	54.9143	45.6466	1012.54	2.7188	1.1982	3.8919	26.3265	0.3076	48.7298	0.3937	16.2472	5.0066	0.9889	6.0479	1.583	2.0842
BHD067	Judeidah brick	mud-brick	MURR, unpublished data		36.2679	36.5871	9.7294	94.5198	30.9927	330.904	5.5134	1.9194	7.671	46.9555	0.5105	86.0704	0.9255	18.62	8.7178	1.6163	12.2034	2.7367	3.8455
BHD068	Atchana field 3E	waster	MURR, unpublished data	beta	36.2376	36.3847	4.9566	43.1229	33.4661	1358.12	2.4465	0.9388	2.5148	20.8454	0.2447	33.3841	0.4545	13.0896	3.9359	0.7503	4.6427	1.7079	1.6441
BHD069	Atchana field 2F	waster	MURR, unpublished data	beta	36.2376	36.3847	3.7351	33.2763	29.4005	607.186	1.9227	0.9033	2.3964	16.6266	0.2278	22.4281	0.3193	12.3307	3.3546	0.7265	3.7288	1.2199	1.4469
BHD070	Sabuniye	mud-brick	MURR, unpublished data		36.0808	36.0032	8.6235	26.053	27.8247	919.163	1.6234	0.6784	2.3007	13.0679	0.1797	28.0614	0.5148	9.5911	2.6338	0.4631	3.0452	1.6605	1.2248
BHD071	Gölbaşı	sediment sample	MURR, unpublished data		36.5067	36.4917	5.7103	46.1444	34.9516	533.649	6.5504	0.9832	3.7666	22.0529	0.2664	62.3181	0.5551	13.5729	4.2514	0.7694	5.8254	2.4762	1.6709
BHD072	Judeidah channel 2	sediment sample	MURR, unpublished data		36.2679	36.5871	6.2276	21.7415	9.5364	152.565	2.6442	0.5125	1.7586	12.2302	0.2299	28.4252	0.5198	5.4929	2.4946	0.4039	2.6905	4.5722	1.1191
BHD073	Çakal Tepe	sediment sample	MURR, unpublished data	beta	36.2862	36.428	6.1465	43.9388	33.8229	738.303	2.2147	0.9053	2.8921	20.3593	0.2544	41.0349	0.399	12.9246	3.9171	0.7218	4.544	1.215	1.5816
BHD074	Atchana Drain c2	sediment sample	MURR, unpublished data		36.2376	36.3847	5.9358	23.1936	23.2919	414.874	1.3312	0.6443	1.5375	12.4139	0.2087	28.9367	0.5655	8.4472	2.5262	0.4085	2.3834	2.5024	1.1532
BHD075	Atchana Drain c3	sediment sample	MURR, unpublished data		36.2376	36.3847	7.0961	21.758	31.4165	1226.93	1.0913	0.5688	1.279	10.5012	0.1448	20.8548	0.3262	8.3947	2.0881	0.3471	1.9817	1.4833	0.8966
BHD076	Atchana Drain c4	sediment sample	MURR, unpublished data		36.2376	36.3847	5.987	20.8153	30.4149	1250.42	0.9944	0.5508	1.1721	9.754	0.131	0	0.2881	8.1381	2.0191	0.3402	1.7051	1.5299	0.9154
BHD077	Atchana Drain c5	sediment sample	MURR, unpublished data	beta	36.2376	36.3847	5.8359	37.8821	28.9765	767.028	2.074	0.8903	2.425	18.7538	0.234	36.9874	0.4088	12.1215	3.546	0.6966	4.0105	1.9576	1.5181
BHD078	Atchana Drain c6	sediment sample	MURR, unpublished data		36.2376	36.3847	6.5598	34.889	27.131	625.209	2.0395	0.813	2.2386	16.6154	0.2117	30.2503	0.3437	10.8698	3.1885	0.587	3.5171	1.7086	1.3588
BHD079	Atchana Drain c7	sediment sample	MURR, unpublished data		36.2376	36.3847	5.7194	34.4448	26.2032	499.652	2.2104	0.8774	2.2801	18.7632	0.2181	42.7665	0.4863	11.8798	3.6369	0.6143	3.9425	2.027	1.7128
BHD080	Atchana Drain c8	sediment sample	MURR, unpublished data		36.2376	36.3847	5.3396	32.6971	30.3734	565.311	2.2103	0.8394	2.1882	17.8028	0.2054	39.2931	0.523	11.4556	3.5118	0.5779	3.6758	2.1012	1.4893
BHD081	Atchana Drain c9	sediment sample	MURR, unpublished data		36.2376	36.3847	7.546	28.8493	25.0935	621.983	1.8981	0.7698	2.0356	16.0073	0.1921	30.281	0.4818	9.9687	3.1933	0.5196	3.1361	2.1129	1.4342
BHD082	Atchana Drain b7 bottom	sediment sample	MURR, unpublished data	beta	36.2376	36.3847	1.8465	29.8894	24.3861	563.261	2.0553	0.7721	2.0855	16.1391	0.1936	32.8501	0.3032	10.1419	3.3039	0.5431	3.1776	2.8538	1.3696
BHD083	Atchana Drain b7 top	sediment sample	MURR, unpublished data	beta	36.2376	36.3847	2.8115	29.1875	22.9149	581.404	1.8896	0.7775	1.9823	15.0679	0.1949	35.2682	0.3575	10.1482	3.0699	0.5305	3.197	2.43	1.3675
BHD127	Afrin clay	sediment sample	MURR, unpublished data	beta	36.299	36.5505	4.1699	47.5965	31.6483	661.553	2.4774	1.0487	3.2229	23.4618	0.2526	41.1198	0.4434	14.2486	4.3112	0.8317	5.3127	2.1159	1.9398
BHD128	Kurdu, tr 4b	sediment sample	MURR, unpublished data	beta	36.3304	36.445	2.8833	41.4185	37.7216	636.764	2.2442	0.8485	2.5136	19.9772	0.2237	44.7582	0.3201	12.1762	3.7809	0.6781	4.432	1.873	1.7023
BHD169	Golbasip904	sediment sample	MURR, unpublished data		36.5067	36.4917	11.988	55.9494	49.4021	636.847	4.5756	1.1327	4.3982	26.5427	0.3147	64.6174	1.2956	15.0919	5.0524	0.8245	7.4805	2.3269	2.1932
BHD183	AS094p915	sediment sample	MURR, unpublished data	beta	36.3304	36.445	2.0647	42.3973	39.7062	775.646	2.1831	0.9017	2.8346	20.1364	0.2234	46.6173	0.2868	12.8069	3.7504	0.7709	4.7115	2.5495	1.5305
BHD184	AS094p916	sediment sample	MURR, unpublished data		36.3304	36.445	2.0915	37.4977	41.1597	1325.5	1.924	0.8126	2.3916	18.0047	0.2253	36.1804	0.2317	12.2973	3.3777	0.7355	4.0915	2.0583	1.34
BHD246	AS136p975	waster	MURR, unpublished data	beta	36.2376	36.3847	4.2031	45.6097	35.1047	742.87	1.8964	1.0401	3.1423	22.7424	0.2301	41.7847	0.394	15.3945	4.287	0.9155	5.107	1.7502	1.6597
CYP001	5343	sediment sample	Grave et al. 2013	alpha	35.2548	33.0411	12.348	27.272	19.845	383.94	1.8012	0.5704	1.9512	14.0156	0.25875	38.591	0.6475	13.6776	3.15744	0.5796	3.876	1.9548	1.8216
CYP002	5344	sediment sample	Grave et al. 2013		35.182	32.9539	6.174	37.012	24.57	138.408	1.9908	0.92	2.8184	17.1407	0.414	47.978	0.555	24.6	4.47304	0	4.5543	1.9548	3.036
CYP003	5349	sediment sample	Grave et al. 2013	alpha	35.1941	33.1072	11.319	19.48	11.34	607.668	1.0428	0.6164	2.0596	11.364	0.23805	27.118	0.4625	8.57064	2.48952	0	2.5194	1.629	1.518
CYP004	5351	sediment sample	Grave et al. 2013		35.2434	33.4608	9.261	31.168	24.57	167.796	3.6024	0.7268	2.3848	15.0573	0.2484	62.58	0.74	15.3504	3.27888	0	5.2326	2.6064	1.8216
CYP005	5357	sediment sample	Grave et al. 2013		35.1992	33.5876	5.145	14.61	7.938	229.416	0.7584	0.414	1.1924	7.576	0.11385	16.688	0.4625	5.166	1.65968	0	1.8411	0	0.759
CYP006	5359	sediment sample	Grave et al. 2013	alpha	35.146	33.6408	6.174	22.402	18.9	278.712	0.8532	0.6808	2.2764	9.7541	0.27945	28.161	0.4625	16.6296	2.57048	0	2.2287	1.9548	1.9228
CYP007	5360	sediment sample	Grave et al. 2013		35.146	33.6408	11.319	51.622	20.79	309.048	3.5076	1.196	4.2276	25.7584	0.3726	50.064	0.74	17.6136	5.1612	0.7452	6.4923	2.2806	2.53
CYP008	5361	sediment sample	Grave et al. 2013		35.1054	33.7078	13.377	20.454	14.175	313.788	1.8012	0.5888	1.626	9.47	0.1863	33.376	0.555	10.4304	2.19604	0	2.4225	0	1.3156
CYP009	5362	sediment sample	Grave et al. 2013		35.1709	33.8543	9.261	37.986	17.955	488.22	2.4648	0.8464	3.5772	19.2241	0.30015	47.978	0.6475	13.3824	3.9468	1.0764	5.2326	1.629	2.024
CYP010	5364	sediment sample	Grave et al. 2013		35.1614	33.8744	16.464	26.298	12.285	402.9	1.5168	0.782	1.5176	13.258	0.2277	29.204	0.4625	9.61368	2.72228	0	3.1008	2.6064	1.4168
CYP011	5365	sediment sample	Grave et al. 2013		35.1688	33.8752	12.348	35.064	16.065	736.596	2.4648	0.92	3.6856	19.6976	0.3105	49.021	0.74	12.3	4.0986	0.9108	5.1357	0	1.9228
CYP012	5366	sediment sample	Grave et al. 2013		35.1864	33.8998	6.174	13.636	8.316	380.148	1.1376	0.3496	0.7588	7.1972	0.11385	20.86	0.4625	5.13648	1.518	0	1.6473	1.3032	0.78936
CYP013	5367	sediment sample	Grave et al. 2013		35.3165	33.9416	10.29	41.882	18.9	985.92	2.844	0.8004	3.1436	19.5082	0.25875	53.193	0.74	12.4968	3.86584	1.0764	6.2985	2.7693	1.7204
CYP014	5371	sediment sample	Grave et al. 2013	alpha	35.4804	34.1096	9.261	34.09	36.855	155.472	0	0.92	3.3604	16.6672	0.3105	47.978	0.6475	21.0576	3.80512	2.1528	2.907	0	2.024
CYP015	5373	sediment sample	Grave et al. 2013	alpha	35.4969	34.2254	7.203	29.22	23.625	305.256	4.1712	0.6716	2.2764	14.1103	0.2484	58.408	0.2775	15.252	3.11696	0.5796	4.7481	2.6064	1.6192
CYP016	7174	sediment sample	Grave et al. 2013		35.0059	32.4196	9.261	14.61	16.065	164.952	1.6116	0.4968	1.626	8.6177	0.21735	22.946	0.6475	15.3504	2.05436	0	2.0349	3.7467	1.3156
CYP017	7175	sediment sample	Grave et al. 2013	alpha	34.9913	32.487	5.145	22.402	14.175	393.42	1.9908	0.5336	1.8428	12.2163	0.2277	27.118	0.37	9.0528	2.72228	0.5796	2.7132	1.4661	1.4168
CYP018	7178	sediment sample	Grave et al. 2013	alpha	34.9913	32.487	4.116	17.532	14.175	93.852	1.1376	0.414	0.9756	7.9548	0.1656	18.774	0.555	10.0368	1.71028	0	1.938	0.9774	0.9108
CYP019	7191	sediment sample	Grave et al. 2013		34.8975	32.4828	9.261	15.584	13.23	92.904	1.0428	0.506	0.9756	8.9018	0.21735	22.946	0.4625	11.9064	2.13532	0	1.5504	2.7693	1.2144
CYP020	7195	sediment sample	Grave et al. 2013		34.6556	32.9111	2.058	13.636	27.405	250.272	1.422	0.4968	1.084	8.2389	0.2484	0	0.37	19.0896	2.1758	0	1.3566	0	1.518
CYP021	7196	sediment sample	Grave et al. 2013		34.6735	32.7547	6.174	24.35	12.285	84.372	1.9908	0.5336	1.626	13.5421	0.23805	30.247	0.555	8.2656	2.8336	0.4968	2.907	2.9322	1.3156
CYP022	7218	sediment sample	Grave et al. 2013		34.7253	32.5017	4.116	32.142	20.79	193.392	1.3272	0.7544	2.3848	16.5725	0.2898	31.29	0.37	13.776	3.46104	0.4968	3.6822	1.7919	1.6192
CYP023	7232	sediment sample	Grave et al. 2013	alpha	35.0836	33.376	12.348	14.61	11.34	149.784	0.7584	0.6348	1.626	7.7654	0.2898	17.731	0.2775	12.6936	2.277	0	1.3566	1.4661	1.6192
CYP024	7234	sediment sample	Grave et al. 2013		35.1409	33.1503	7.203	47.726	28.35	151.68	2.844	1.104	4.7696	21.6863	0.5175	47.978	0.4625	24.8952	5.25228	0.828	5.4264	1.3032	3.036
CYP025	7238	sediment sample	Grave et al. 2013		35.1185	33.2184	9.261	58.44	25.515	200.976	3.1284	1.288	5.6368	27.8418	0.5175	52.15	0.555	23.3208	5.89996	0.9108	6.8799	1.629	2.9348
CYP026	7239	sediment sample	Grave et al. 2013		35.1185	33.2184	8.232	49.674	23.625	179.172	2.6544	1.104	4.6612	24.8114	0.4554	52.15	0.555	22.3368	5.19156	0.4968	6.2985	2.6064	2.6312
CYP027	7240	sediment sample	Grave et al. 2013		34.862	32.5314	4.116	19.48	10.395	134.616	1.896	0.5244	1.5176	10.7958	0.17595	23.989	0.4625	7.2816	2.16568	0.414	2.907	4.5612	1.012
CYP028	7248	sediment sample	Grave et al. 2013		34.7753	33.4226	5.145	25.324	10.395	109.968	1.2324	0.5704	1.626	13.258	0.207	19.817	0.555	8.0688	2.64132	0	2.6163	2.6064	1.3156
CYP029	5337	sediment sample	Grave et al. 2013	alpha	35.3096	33.3442	5.145	36.038	23.625	366.876	3.0336	0.644	2.4932	17.8036	0.2484	62.58	0.4625	12.4968	3.57236	0.4968	5.6202	3.5838	1.6192
CYP030	5339	sediment sample	Grave et al. 2013	alpha	35.3492	33.164	5.145	26.298	23.625	521.4	2.1804	0.4324	2.0596	14.2997	0.207	36.505	0.4625	10.9224	2.90444	0.5796	3.876	1.9548	1.4168
CYP031	5345	sediment sample	Grave et al. 2013		35.1108	32.8635	5.145	26.298	21.735	64.464	1.8012	0.6716	1.1924	13.258	0.1863	27.118	0.37	9.9384	2.92468	0	2.6163	1.9548	1.4168
CYP032	5352	sediment sample	Grave et al. 2013		35.2689	33.4784	3.087	10.714	9.45	247.428	0.5688	0.276	0.6504	5.1138	0.07245	15.645	0.37	4.41816	1.1132	0	1.4535	1.3032	0.51612
CYP033	5370	sediment sample	Grave et al. 2013		35.4804	34.1096	31.899	21.428	14.175	76.2192	1.7064	0.5612	1.3008	12.1216	0.17595	34.419	0.74	7.04544	2.55024	0	2.7132	4.2354	1.2144
CYP034	5374	sediment sample	Grave et al. 2013		35.5144	34.2938	9.261	28.246	26.46	156.42	3.1284	0.4416	1.7344	13.4474	0.21735	45.892	0.8325	11.5128	2.76276	0	4.3605	3.4209	1.3156
CYP035	7176	sediment sample	Grave et al. 2013		34.9913	32.487	4.116	26.298	10.395	227.52	1.422	0.552	2.0596	12.5004	0.17595	25.032	0.2775	6.1992	2.75264	0	3.1977	0.9774	1.012
CYP036	7180	sediment sample	Grave et al. 2013		34.969	32.4286	6.174	32.142	10.395	103.332	1.7064	0.6256	2.4932	16.099	0.23805	36.505	0.4625	6.9864	3.1372	0	3.7791	1.629	1.3156
CYP037	7187	sediment sample	Grave et al. 2013		34.7638	32.4661	4.116	23.376	13.23	178.224	1.3272	0.6256	1.4092	14.6785	0.207	21.903	0.37	6.2976	3.00564	0	2.7132	1.4661	1.2144
CYP038	7188	sediment sample	Grave et al. 2013		34.7638	32.4661	4.116	25.324	12.285	187.704	1.1376	0.644	1.5176	14.6785	0.2277	28.161	0.37	6.2976	3.036	0	2.907	1.629	1.2144
CYP039	7189	sediment sample	Grave et al. 2013		34.7638	32.4661	4.116	25.324	12.285	112.812	1.3272	0.7084	1.4092	15.2467	0.21735	25.032	0.37	6.6912	3.17768	0	2.907	1.629	1.2144
CYP040	7197	sediment sample	Grave et al. 2013		34.9851	33.5033	2.058	14.61	10.395	39.816	1.422	0.276	0.9756	9.7541	0.17595	19.817	0.185	4.5264	2.04424	0	2.0349	0.8145	1.012
CYP041	7204	sediment sample	Grave et al. 2013		34.794	33.4331	10.29	29.22	13.23	114.708	3.1284	0.5336	2.2764	14.7732	0.207	31.29	0.74	6.9864	2.79312	0.414	3.6822	4.3983	1.2144
CYP042	7212	sediment sample	Grave et al. 2013		34.7072	32.8936	2.058	14.61	5.67	70.152	0.8532	0.3496	1.3008	8.7124	0.15525	17.731	0.2775	3.5424	1.8722	0	1.7442	1.629	0.9108
CYP043	7237	sediment sample	Grave et al. 2013		35.0225	32.4819	4.116	20.454	8.505	76.788	1.8012	0.368	1.5176	10.6064	0.15525	23.989	0.2775	4.8216	1.96328	0	2.6163	2.4435	0.9108
CYP044	7249	sediment sample	Grave et al. 2013	alpha	34.7308	33.1952	6.174	38.96	26.46	207.612	2.0856	0.7728	2.0596	17.6142	0.25875	34.419	0.555	12.5952	3.58248	0.6624	3.6822	0	1.6192
CYP045	5368	sediment sample	Grave et al. 2013		35.4383	33.9486	10.29	40.908	18.9	589.656	3.792	0.92	3.794	21.1181	0.25875	57.365	0.74	11.1192	3.96704	0	6.4923	2.7693	1.8216
CYP046	5369	sediment sample	Grave et al. 2013		35.4388	34.0238	5.145	33.116	14.175	511.92	2.6544	0.5796	2.9268	16.5725	0.207	44.849	0.555	8.18688	3.289	0	4.7481	2.1177	1.4168
CYP047	7177	sediment sample	Grave et al. 2013		34.9913	32.487	5.145	36.038	12.285	73.944	2.0856	0.6072	2.6016	17.3301	0.2484	41.72	0.555	8.856	3.36996	0.5796	4.0698	1.629	1.4168
CYP048	5338	sediment sample	Grave et al. 2013	beta	35.3446	33.2257	5.145	48.7	27.405	388.68	2.5596	1.012	4.6612	26.516	0.3519	67.795	0.37	13.8744	5.08024	1.4076	6.2016	0	2.53
CYP049	5340	sediment sample	Grave et al. 2013		35.3301	33.0659	4.116	37.012	23.625	140.304	4.0764	0.8556	2.0596	17.993	0.2691	69.881	0.555	11.0208	3.62296	0.9936	5.7171	2.2806	1.6192
CYP050	5353	sediment sample	Grave et al. 2013		35.3497	33.583	11.319	35.064	16.065	629.472	3.318	0.6716	3.6856	18.1824	0.2484	63.623	0.8325	8.64936	3.30924	0	5.9109	1.629	1.518
CYP051	5372	sediment sample	Grave et al. 2013		35.5425	34.1973	22.638	43.83	14.175	1497.84	3.6024	1.104	3.9024	26.1372	0.3519	65.709	0.6475	11.0208	4.83736	0.828	6.8799	2.7693	2.2264
CYP052	5346	sediment sample	Grave et al. 2013		35.151	32.7967	0	0	34.02	467.364	0	0.2024	0	0.5682	0.1449	16.688	0	34.2432	0.6072	0	0	0	0.92092
CYP053	5347	sediment sample	Grave et al. 2013		35.1671	32.74	0	5.844	27.405	36.972	0	0.736	1.8428	2.1781	0.32085	19.817	0.185	30.8976	1.86208	0	0.2907	0	2.3276
CYP054	7173	sediment sample	Grave et al. 2013		35.0032	32.4661	4.116	10.714	25.515	339.384	0.7584	0.3404	0.7588	5.5873	0.17595	30.247	0.2775	24.9936	1.38644	0	0.969	0	1.012
CYP055	7192	sediment sample	Grave et al. 2013		35.0031	32.56	2.058	11.688	28.35	105.228	0.5688	0.5152	1.4092	5.8714	0.2898	17.731	0.2775	32.8656	1.79124	0	0.969	0	1.7204
CYP056	7193	sediment sample	Grave et al. 2013		35.0031	32.56	1.029	0	29.295	97.644	0	0.322	0.6504	0.947	0.21735	0	0.185	32.472	0.79948	0.4968	0.1938	0	1.3156
CYP057	7194	sediment sample	Grave et al. 2013		34.6079	32.947	5.145	5.844	24.57	674.028	0	0.6164	0.6504	3.788	0.2277	0	0.74	29.7168	1.42692	0	0.3876	0	1.4168
CYP058	7209	sediment sample	Grave et al. 2013		35.0516	33.2045	2.058	7.792	33.075	66.36	0.474	0.8096	1.4092	4.0721	0.3726	0	0.185	31.5864	2.30736	0.6624	0.5814	0	2.2264
CYP059	7210	sediment sample	Grave et al. 2013		35.0516	33.2045	3.087	11.688	33.075	87.216	0	0.8004	1.626	5.2085	0.36225	12.516	0.185	31.3896	2.43892	0	0.7752	0	2.2264
CYP060	7219	sediment sample	Grave et al. 2013		35.0836	33.376	3.087	6.818	32.13	91.008	0	0.6256	1.3008	3.1251	0.36225	22.946	0.2775	33.0624	1.83172	0	0.4845	1.1403	2.024
CYP061	7220	sediment sample	Grave et al. 2013		35.0836	33.376	2.058	3.896	32.13	83.424	0	0.6072	1.3008	2.2728	0.3519	14.602	0.185	33.8496	1.71028	0	0	0	2.1252
CYP062	7221	sediment sample	Grave et al. 2013		34.9271	33.406	2.058	7.792	38.745	493.908	0.5688	0.322	0.9756	2.9357	0.2277	21.903	0.185	37.4904	1.18404	0	0.4845	0	1.2144
CYP063	7222	sediment sample	Grave et al. 2013		34.9271	33.406	2.058	3.896	34.02	346.02	0.5688	0.3312	0.542	1.7046	0.2277	0	0.185	34.932	1.0626	0	0.2907	0	1.4168
CYP064	7223	sediment sample	Grave et al. 2013		34.8735	33.3899	1.029	0	42.525	370.668	0.8532	0.1656	0	0.8523	0.11385	54.236	0.185	45.6576	0.33396	0	0.4845	0	0.6072
CYP065	7224	sediment sample	Grave et al. 2013		34.8735	33.3899	0	0	35.91	219.936	0	0.1104	0.4336	0.4735	0.1242	49.021	0.185	38.868	0.24288	0	0	0	0.7084
CYP066	7225	sediment sample	Grave et al. 2013		34.8675	33.0121	0	8.766	32.13	54.984	0	1.196	2.0596	3.8827	0.5382	0	0	36.8016	3.29912	0	0.6783	0	3.2384
CYP067	7226	sediment sample	Grave et al. 2013		34.8675	33.0121	0	4.87	34.965	65.412	0	0.4508	1.084	2.5569	0.36225	11.473	0.185	37.6872	1.74064	0	0.5814	0	2.024
CYP068	7227	sediment sample	Grave et al. 2013		34.9124	33.0524	0	9.74	34.02	22.752	0	0.92	2.168	4.6403	0.414	12.516	0	34.0464	2.53	0	0.6783	0	2.53
CYP069	7228	sediment sample	Grave et al. 2013		34.9124	33.0524	1.029	5.844	36.855	17.064	0	0.5152	1.5176	2.9357	0.40365	0	0.185	37.4904	1.98352	0	0.4845	0	2.2264
CYP070	7241	sediment sample	Grave et al. 2013		34.8946	32.7522	3.087	6.818	32.13	15.168	0	0.6624	1.4092	2.6516	0.3933	17.731	0.185	33.8496	2.03412	0	0.3876	0	2.4288
CYP071	7242	sediment sample	Grave et al. 2013		34.8896	32.7473	1.029	3.896	34.02	248.376	0	0.5612	0.8672	2.0834	0.34155	0	0	32.8656	1.64956	0.4968	0.2907	0	1.9228
CYP072	7243	sediment sample	Grave et al. 2013		34.9268	32.7026	2.058	14.61	26.46	27.492	0	0.6992	1.626	6.9131	0.34155	17.731	0.185	28.6344	2.31748	0	1.7442	0.9774	2.1252
CYP073	7244	sediment sample	Grave et al. 2013		34.9268	32.7026	2.058	9.74	33.075	29.388	0	0.644	1.626	4.8297	0.38295	21.903	0.2775	37.392	2.11508	0.4968	0.969	0	2.4288
CYP074	7246	sediment sample	Grave et al. 2013		35.0597	32.318	0	1.948	39.69	521.4	0.948	0.1932	0.6504	1.7993	0.1656	0	0.4625	45.4608	0.68816	0	0	0	1.2144
CYP075	7211	sediment sample	Grave et al. 2013		34.8686	33.5962	4.116	19.48	25.515	139.356	1.0428	0.5796	1.626	9.7541	0.25875	27.118	0.2775	22.632	2.35796	0	1.5504	0	1.518
CYP076	5348	sediment sample	Grave et al. 2013		35.1733	33.0565	5.145	22.402	29.295	105.228	0	0.7084	2.2764	9.7541	0.3726	0	0.37	27.2568	3.16756	0	2.0349	0	2.53
CYP077	5358	sediment sample	Grave et al. 2013		35.1847	33.5958	5.145	14.61	26.46	104.28	1.0428	0.552	1.626	8.2389	0.3105	27.118	0.37	24.2064	2.60084	0	1.6473	1.7919	2.1252
CYP078	7200	sediment sample	Grave et al. 2013		35.0823	33.2625	6.174	13.636	25.515	81.528	1.422	0.8372	1.626	8.1442	0.3519	28.161	0.6475	23.616	2.6818	0	1.4535	1.3032	2.024
CYP079	7201	sediment sample	Grave et al. 2013		35.0823	33.2625	4.116	12.662	23.625	89.112	0.6636	0.6716	1.5176	6.9131	0.3312	26.075	0.37	21.648	2.44904	0.4968	1.4535	0	1.9228
CYP080	7202	sediment sample	Grave et al. 2013		35.0823	33.2625	4.116	13.636	25.515	123.24	0.948	0.7084	1.7344	7.1025	0.34155	20.86	0.2775	24.6	2.57048	0	1.4535	0	2.024
CYP081	7203	sediment sample	Grave et al. 2013		35.1573	33.335	5.145	14.61	22.68	81.528	0.948	0.7636	1.4092	7.9548	0.3105	22.946	0.37	20.7624	2.45916	0	1.2597	0	1.9228
CYP082	7207	sediment sample	Grave et al. 2013		35.0505	33.3796	7.203	15.584	18.9	111.864	1.0428	0.6164	1.8428	8.2389	0.30015	23.989	0.37	18.8928	2.45916	0.4968	1.6473	1.1403	1.8216
CYP083	7208	sediment sample	Grave et al. 2013		35.0505	33.3796	7.203	11.688	21.735	107.124	0.948	0.8464	1.626	5.5873	0.3519	16.688	0.2775	22.2384	2.4794	0	1.0659	0	2.1252
CYP084	7229	sediment sample	Grave et al. 2013		34.9788	33.0594	3.087	23.376	34.965	40.764	1.1376	1.196	2.71	10.417	0.5382	18.774	0.2775	30.4056	4.01764	0	2.2287	1.9548	3.2384
CYP085	7230	sediment sample	Grave et al. 2013		34.9788	33.0594	2.058	27.272	28.35	33.18	0.8532	1.288	3.794	10.7958	0.6624	0	0.2775	28.4376	4.73616	0.9108	2.3256	0	3.8456
CYP086	7231	sediment sample	Grave et al. 2013		34.9788	33.0594	3.087	30.194	35.91	45.504	0.7584	1.196	3.6856	13.258	0.63135	17.731	0.185	31.98	4.89808	0.5796	3.0039	2.1177	3.7444
CYP087	7233	sediment sample	Grave et al. 2013		35.0836	33.376	5.145	11.688	14.175	138.408	0	0.5704	1.5176	5.2085	0.3105	0	0.2775	16.8264	2.09484	0	0.6783	1.3032	1.7204
CYP088	7235	sediment sample	Grave et al. 2013		35.1409	33.1503	5.145	29.22	26.46	134.616	1.896	0.92	2.8184	14.3944	0.4347	31.29	0.4625	26.076	3.80512	0.414	3.3915	1.1403	2.4288
CYP089	7216	sediment sample	Grave et al. 2013		34.7734	32.6345	4.116	56.492	13.23	77.736	7.0152	1.012	4.0108	30.7775	0.40365	125.16	0.4625	12.6936	5.79876	0.7452	9.69	3.258	2.3276
CYP090	7179	sediment sample	Grave et al. 2013		34.969	32.4286	5.145	46.752	13.23	102.384	2.6544	0.8372	3.1436	22.9174	0.30015	52.15	0.4625	9.7416	4.51352	0.828	5.814	1.629	1.8216
CYP091	7181	sediment sample	Grave et al. 2013		34.969	32.4286	6.174	43.83	13.23	101.436	2.6544	0.7636	3.0352	21.2128	0.30015	40.677	0.37	8.9544	4.17956	0.5796	5.4264	1.3032	1.8216
CYP092	7214	sediment sample	Grave et al. 2013		34.7734	32.6345	3.087	60.388	12.285	67.308	3.792	0.828	3.6856	25.8531	0.3105	54.236	0.37	11.808	4.6046	0.9108	7.8489	2.4435	1.8216
CYP093	5341	sediment sample	Grave et al. 2013		35.3107	33.0648	53.508	73.05	22.68	1222.92	4.4556	1.472	5.8536	38.4482	0.54855	78.225	1.0175	15.3504	7.46856	1.242	9.69	0	3.542
CYP094	5342	sediment sample	Grave et al. 2013		35.3046	33.0347	7.203	16.558	6.993	813.384	0.5688	0.2852	1.626	7.7654	0.1242	0	0.37	4.70352	1.5686	0	1.8411	1.3032	0.90068
CYP095	5350	sediment sample	Grave et al. 2013		35.2197	33.2049	10.29	34.09	19.845	126.084	2.0856	0.4784	2.168	13.5421	0.17595	36.505	1.11	6.60264	2.76276	0	3.3915	3.5838	1.3156
CYP096	5354	sediment sample	Grave et al. 2013		35.3497	33.583	21.609	50.648	17.955	473.052	3.8868	1.288	4.4444	30.2093	0.3726	95.956	0.8325	12.9888	5.95056	1.1592	8.5272	2.1177	2.4288
CYP097	5355	sediment sample	Grave et al. 2013		35.3762	33.716	9.261	51.622	17.01	300.516	3.9816	1.104	4.4444	26.8001	0.32085	77.182	0.555	11.6112	4.9588	0.9108	7.6551	1.9548	2.024
CYP098	5356	sediment sample	Grave et al. 2013		35.3762	33.716	2.058	14.61	6.3315	97.644	0.6636	0.7268	0.8672	23.0121	0.15525	0	0	2.89296	4.02776	0.4968	1.938	0	1.012
CYP099	7182	sediment sample	Grave et al. 2013		34.9578	32.4018	9.261	82.79	31.185	217.092	3.792	2.116	5.6368	53.6002	0.81765	60.494	4.9025	14.268	10.3224	0.5796	8.9148	1.9548	4.8576
CYP100	5363	sediment sample	Grave et al. 2013		35.1663	33.8682	7.203	34.09	24.57	211.404	3.9816	0.7268	2.2764	16.7619	0.3105	65.709	0.555	18.204	3.58248	0.4968	5.3295	2.4435	1.8216
CYP101	7183	sediment sample	Grave et al. 2013		34.9578	32.4018	9.261	89.608	32.13	200.976	4.266	2.392	6.1788	59.9451	0.8901	76.139	1.3875	15.0552	11.638	1.3248	9.69	1.629	5.2624
CYP102	7184	sediment sample	Grave et al. 2013		34.9578	32.4018	10.29	103.244	34.965	244.584	4.3608	2.484	6.9376	66.7635	1.035	67.795	1.3875	16.5312	13.156	1.242	10.659	2.4435	6.1732
CYP103	7185	sediment sample	Grave et al. 2013		34.8869	32.3497	15.435	84.738	20.79	420.912	4.5504	1.564	7.046	41.1945	0.5796	73.01	0.8325	13.9728	8.18708	1.4904	10.659	0	3.4408
CYP104	7186	sediment sample	Grave et al. 2013		34.8869	32.3497	18.522	94.478	23.625	294.828	4.4556	1.748	8.13	46.1189	0.6417	89.698	0.925	15.744	9.08776	1.1592	11.628	2.4435	3.8456
CYP105	7190	sediment sample	Grave et al. 2013		34.8485	32.479	5.145	20.454	11.34	60.672	1.6116	0.552	1.3008	11.8375	0.2277	20.86	0.8325	5.2152	2.4794	0.4968	3.2946	3.258	1.2144
CYP106	7198	sediment sample	Grave et al. 2013		34.9629	33.5392	1.029	13.636	11.34	36.972	0.7584	0.4416	0.7588	10.0382	0.1863	17.731	0.2775	3.7392	1.94304	0	1.5504	2.6064	1.012
CYP107	7199	sediment sample	Grave et al. 2013		34.963	33.8558	11.319	64.284	19.845	481.584	3.9816	1.288	5.6368	33.6185	0.4554	76.139	0.6475	17.8104	6.43632	1.0764	8.5272	3.0951	2.7324
CYP108	7205	sediment sample	Grave et al. 2013		34.794	33.4331	7.203	19.48	8.505	69.204	1.5168	0.2668	1.8428	8.7124	0.13455	15.645	0.4625	4.1328	1.70016	0	2.3256	2.2806	0.7084
CYP109	7206	sediment sample	Grave et al. 2013		34.9582	33.883	12.348	72.076	22.68	344.124	3.8868	1.564	5.962	38.1641	0.52785	78.225	0.74	19.0896	7.44832	1.242	9.69	2.9322	3.036
CYP110	7213	sediment sample	Grave et al. 2013		34.6817	32.8076	8.232	67.206	17.955	140.304	2.9388	1.196	6.0704	31.9139	0.44505	60.494	0.8325	12.5952	6.325	0.9108	8.2365	2.1177	2.6312
CYP111	7215	sediment sample	Grave et al. 2013		34.7734	32.6345	6.174	53.57	15.12	57.828	3.0336	0.92	3.252	25.0008	0.3105	60.494	0.37	9.7416	4.7564	0.828	6.6861	1.629	1.8216
CYP112	7217	sediment sample	Grave et al. 2013		34.7734	32.6345	6.174	57.466	15.12	42.66	4.266	1.104	5.6368	28.8835	0.40365	85.526	0.4625	8.856	6.1226	0.828	8.5272	2.9322	2.3276
CYP113	7236	sediment sample	Grave et al. 2013		35.0225	32.4819	3.087	13.636	5.67	68.256	1.5168	0.2944	1.084	6.7237	0.11385	16.688	0.2775	3.5424	1.3662	0	1.7442	2.6064	0.6072
CYP114	7245	sediment sample	Grave et al. 2013		34.8141	32.7174	2.058	17.532	10.395	49.296	1.0428	0.5428	1.084	11.364	0.19665	16.688	0.37	5.1168	2.277	0	1.938	1.1403	1.1132
KLT070	S187	sediment sample	Knappett and Kilikoglou 2007, table 8		36.3906	33.4626	8.2214	21.6884	6.57657	80.166	4.32225	0.43875	1.41574	11.187	0.1971	40.96	0.98	7.17604	2.10424	0.3784	3.1614	4.6322	1.0382
KLT071	S188	sediment sample	Knappett and Kilikoglou 2007, table 8		36.4356	33.7647	50.1061	43.8363	24.7499	140.937	8.56314	0.819	2.67196	22.374	0.29565	81.92	0.784	11.8011	3.93638	0.7568	6.706	3.6252	1.8616
KLT072	S189	sediment sample	Knappett and Kilikoglou 2007, table 8		36.4907	33.5777	3.7774	87.9483	19.891	196.536	10.8819	1.37475	6.44062	10.593	0.1971	174.08	0.49	19.62	1.97726	1.7974	15.7112	3.9273	0.895
KLT073	S190	sediment sample	Knappett and Kilikoglou 2007, table 8		36.5088	33.5437	11.5544	17.9205	9.06295	131.886	2.78658	0.351	1.06679	9.405	0.1752	30.72	1.078	5.40277	1.75051	0.2838	2.5866	3.6252	0.8055
KLT074	S191	sediment sample	Knappett and Kilikoglou 2007, table 8		36.5086	33.5437	10.7767	17.7367	8.3512	115.077	2.5425	0.351	1.04685	9.108	0.1752	30.72	1.078	5.12278	1.70516	0.1892	2.395	3.5245	0.8055
KLT075	S192	sediment sample	Knappett and Kilikoglou 2007, table 8		36.9167	34.9221	12.1099	43.0092	18.942	470.652	5.52231	0.77025	3.32998	21.978	0.2409	71.68	0.882	11.6974	3.36497	0.6622	7.7598	2.3161	1.58415
KLT076	S193	sediment sample	Knappett and Kilikoglou 2007, table 8		36.9173	34.921	8.9991	33.5435	28.5934	1034.4	3.68154	0.71175	3.05082	16.533	0.22995	51.2	0.686	12.6929	2.84798	0.5676	6.3228	2.1147	1.4678
KLT077	S194	sediment sample	Knappett and Kilikoglou 2007, table 8		36.9162	34.9232	10.9989	37.5871	15.9147	406.002	4.69854	0.73125	2.92121	19.305	0.22995	61.44	0.882	10.1004	3.02938	0.5676	6.9934	2.3161	1.4499
KLT078	S195	sediment sample	Knappett and Kilikoglou 2007, table 8		36.5532	33.5753	26.3307	39.9765	12.3085	183.606	7.37325	0.7995	3.22031	20.691	0.2409	61.44	0.588	10.3907	3.34683	0.5676	6.4186	2.1147	1.67365
KLT079	S196	sediment sample	Knappett and Kilikoglou 2007, table 8		36.9415	34.8915	11.7766	34.922	18.534	581.85	4.1697	0.663	3.1904	17.721	0.2409	51.2	0.686	9.87224	2.91147	0.5676	6.5144	2.1147	1.4499
KLT080	S197	sediment sample	Knappett and Kilikoglou 2007, table 8		36.9487	34.8885	13.2209	51.5559	21.9978	281.874	7.86141	0.94575	3.39977	26.631	0.29565	92.16	0.98	14.8498	4.05429	0.8514	9.6758	2.6182	1.88845
KNH001	2248	sediment sample	Grave et al. 2008, tables 2a and 2b		36.6138	36.2156	2.058	3.896	52.4475	2758.68	0.5688	0.2208	0.3252	3.3145	0.0828	0	0.185	12.2016	0.71852	0	0.4845	0	0.54648
KNH002	2249	sediment sample	Grave et al. 2008, tables 2a and 2b		36.6375	36.2121	7.203	9.74	59.8185	3355.92	1.5168	0.23	0.8672	6.629	0.0828	13.559	0.8325	10.6272	1.17392	0	1.5504	1.629	0.6578
KNH003	2250	sediment sample	Grave et al. 2008, tables 2a and 2b		38.4529	36.1455	8.232	81.816	32.13	405.744	6.2568	1.104	4.7696	32.6715	0.3312	75.096	1.0175	16.6296	5.09036	0.828	10.659	2.9322	2.4288
KNH004	2251	sediment sample	Grave et al. 2008, tables 2a and 2b		36.7001	36.2155	15.435	21.428	53.5815	1630.56	2.1804	0.5796	2.168	11.364	0.13455	30.247	1.665	8.84616	2.24664	0.4968	2.8101	3.4209	1.012
KNH005	2252	sediment sample	Grave et al. 2008, tables 2a and 2b		36.877	36.2341	1.029	10.714	118.125	3213.72	0.7584	0.1932	0.8672	5.3979	0.05175	11.473	0.185	11.5128	0.87032	0	1.5504	0	0.44528
KNH006	2253	sediment sample	Grave et al. 2008, tables 2a and 2b		36.8793	36.1779	21.609	24.35	77.2065	1621.08	2.0856	0.4048	2.168	11.7428	0.11385	19.817	3.7925	10.824	2.23652	0	3.0039	3.258	1.012
KNH007	2254	sediment sample	Grave et al. 2008, tables 2a and 2b		36.8546	36.1833	17.493	34.09	45.36	744.18	6.162	0.92	2.4932	18.2771	0.2484	56.322	1.48	17.0232	3.542	0	5.814	9.774	1.9228
KNH008	2255	sediment sample	Grave et al. 2008, tables 2a and 2b		36.9154	36.2226	27.783	22.402	98.28	2730.24	1.2324	0.4416	1.9512	12.0269	0.1035	21.903	6.66	14.76	2.26688	0.7452	2.6163	1.629	1.012
KNH009	2256	sediment sample	Grave et al. 2008, tables 2a and 2b		36.915	36.2235	22.638	43.83	81.459	2398.44	3.1284	0.874	3.4688	23.1068	0.2277	50.064	6.1975	16.728	4.18968	0.9108	6.1047	2.9322	1.8216
KNH010	2257	sediment sample	Grave et al. 2008, tables 2a and 2b		36.8766	36.1267	18.522	25.324	83.2545	3033.6	2.0856	0.5244	1.7344	12.6898	0.13455	33.376	4.44	13.284	2.3782	0.828	3.4884	2.1177	1.012
KNH011	2258	sediment sample	Grave et al. 2008, tables 2a and 2b		36.8481	36.1685	6.174	23.376	88.5465	1706.4	1.8012	0.4232	2.168	12.311	0.1242	30.247	1.48	11.1192	2.25676	0.4968	3.2946	3.0951	1.012
KNH012	2259	sediment sample	Grave et al. 2008, tables 2a and 2b		36.8568	36.1604	7.203	19.48	58.6845	1232.4	1.2324	0.4784	1.7344	10.0382	0.1035	28.161	1.665	7.7244	1.80136	0.4968	2.3256	2.4435	0.74888
SKT141	A104562	pottery		alpha	36.2485	36.3763	13.776	30.5401	24.9268	298.953	3.0352	0.8695	2.3418	15.2258	0.259	56.121	0.6164	20.4138	3.3469	0.4687	4.4088	1.9872	1.9184
SKT142	A104575	pottery		alpha	36.2485	36.3763	7.7233	32.7893	31.12	313.713	3.5238	0.9293	2.7507	16.6809	0.2883	56.088	0.6792	21.7657	3.6418	0.5532	4.7305	1.8134	2.0898
SKT143	A105164	pottery		alpha	36.2485	36.3763	6.3927	31.2082	26.5793	300.728	2.8298	0.8918	2.4016	15.4787	0.3488	48.7756	0.6007	20.3478	3.5145	0.4724	4.3055	3.1279	1.9752
SKT144	A105535	pottery		alpha	36.2485	36.3763	8.8842	32.6797	23.4394	700.334	2.9446	0.8864	2.1421	16.5133	0.2702	48.4585	0.6166	18.0315	3.4539	0.4562	4.1054	2.067	1.8242
SKT145	A108325	pottery		alpha	36.2485	36.3763	10.7329	38.6471	27.9676	867.363	3.5858	0.991	2.8109	19.9679	0.3101	58.264	0.7276	21.3877	3.9463	0.6455	5.2737	2.1523	2.0864
SKT146	A108599	pottery		alpha	36.2485	36.3763	11.5724	34.9238	27.6475	468.916	3.7074	0.9567	2.7905	17.955	0.3253	58.17	0.6718	21.3421	3.858	0.5959	4.9636	2.2148	2.2186
SKT147	A107529	pottery		beta	36.2485	36.3763	3.0912	48.203	33.5421	435.119	2.3034	1.0858	2.9411	24.4877	0.3021	34.6565	0.4081	15.2005	4.6803	0.9699	5.496	1.6604	2.0118
SKT148	A107549	pottery		beta	36.2485	36.3763	4.1171	44.8478	31.0967	486.804	2.1497	1.0386	2.8117	22.8122	0.2668	36.7397	0.3478	13.7969	4.3247	0.8302	4.8736	1.3003	1.8879
SKT149	A107900	pottery		beta	36.2485	36.3763	4.2429	41.6589	31.3006	634.604	2.0314	0.9622	2.4712	21.3587	0.2682	36.1379	0.3334	14.4745	4.0731	0.7924	4.5527	1.4285	1.8794
SKT150	A108121	pottery		beta	36.2485	36.3763	6.7529	41.7374	30.2799	611.623	1.8124	1.0081	2.6275	21.2289	0.259	33.6751	0.3288	14.174	4.1344	0.8401	4.5396	1.2687	1.9353
SKT151	A108321	pottery		beta	36.2485	36.3763	5.2531	35.9161	29.9413	835.915	1.0554	0.8457	2.2025	17.7563	0.2098	25.9259	0.4014	11.687	3.4518	0.6545	3.7339	1.2435	1.527
SKT152	A108668	pottery		beta	36.2485	36.3763	5.0809	45.3204	29.6241	505.314	2.2554	1.0159	2.9508	22.7765	0.235	41.3379	0.3758	14.4776	4.2617	0.8232	5.001	1.4489	1.873
